# Supplementary material for: Methodological Principles of Nasal Food Challenge
Source: Nutrients. 2023 Aug 31;15(17):3816. doi: 10.3390/nu15173816 (PMC10489609; doi:10.3390/nu15173816)
Supplement: Supplementary file 1 [file nutrients-15-03816-s001.zip]

Archive with 1 entries (1 files):
- nutrients-2562730-supplementary.pdf
